# Supplementary material for: Mining microsatellites in the peach genome: development of new long-core SSR markers for genetic analyses in five Prunus species
Source: Springerplus. 2015 Jul 10;4:337. doi: 10.1186/s40064-015-1098-0 (PMC4497997; doi:10.1186/s40064-015-1098-0)
Supplement: Additional file 1: — Table S1.List of 222 primers designed and tested in a panel of 24 accessions. [file 40064_2015_1098_MOESM1_ESM.xlsx]

## Sheet: Foglio1
					Primer Forward		Primer Reverse
SSR ID	Pseudoc.	(SSR motif)n	N bases in repeat	TA	Sequence	Start (Peach v1.0)	Sequence	Start (Peach v1.0)	Prunus set	Almond (*n=3)	Apricot (*n=2)	J.Plum (*n=3)	Peach (*n=8)	S.Cherry (*n=8)	Peach Gene ID	Match ID	Organism
Pseudochromosome 1
RPPG1-014	1	(AAAAC)4	5	49	GAGAGCTTCACCAAACAACA	1275789	GCCCAAGAATTGCAGAGA	1276014		m	p	m	m	m	ppa003279m	IP5P3_ARATH	Arabidopsis thaliana (Mouse-ear cress)
RPPG1-015	1	(AATCC)4	5	49	GTACAAATCAACACCGGACA	2391114	GCTGCCTCACCGATAAAA	2391314		m	m	m	m	p
RPPG1-016	1	(ATCC)6	4	51	AGCCTAAGCAGGAAGACTGA	2717915	GAGGTACGCGGTTCAAAG	2718108		p	m	p	m	m
RPPG1-017	1	(AGCTT)5	5	56	GCTCATCAAAACTCTCAACCA	2785626	CCCTTTCTTCAATCCCATC	2785848	x	p	p	p	p	p
RPPG1-018	1	(ATT)7	3	51	CATGACGGGTGAGGAAATA	3247896	CCAATCATACCACCTAACTCTTG	3248138		m	m	m	m	m
RPPG1-019	1	(ATT)9	3	51	TGGCTCTCAAACTCAGAACA	3351112	CCTTTCGCATCTCTTCCTT	3351282		m	m	m	m	unclear
RPPG1-020	1	(ATTT)5	4	49	ATGCAGGGTCGTATGTAGGT	3809002	TATTCCGTGTTTCCATCCA	3809250		unclear	m	m	unclear	m
RPPG1-021	1	(ATGTT)4	5	53	TCTCCAACTCCTCTCTTACCA	4146408	TAGCCTTCCCCAAAAAGTAG	4146649		m	m	m	p	m
RPPG1-022	1	(AAAAT)4	5	49	ATGCACAAGCTGAAAACCA	4198864	CCATGCGGGACTACAAAT	4199033		m	m	m	m	p
RPPG1-023	1	(AAAG)6	4	56	GGCCTTTGTTTTCTTTCCTT	4275369	GGATTTCAGTTGACCCATTT	4275557		m	m	m	m	m
RPPG1-024	1	(ATT)7	3	51	TTCAAGCTGTTTCTGTTCCA	4605500	CCCTTTGTCTCAGTGGTTCT	4605728		untested	m	untested	m	m	ppa000646m	AT4G29920.1	Arabidopsis thaliana
RPPG1-025	1	(AAATT)4	5	56	GATTTGATTCCTGTGGCATT	4609984	TGGGCATTCTTTTTCTCTTC	4610261		p	p	m	m	m
RPPG1-026	1	(GAT)7	3	51	CTTCTGGCACTCTTCCATTT	4980754	GTTCCCAAGTTTTCCTCTCA	4980991	x	p	p	p	m	p
RPPG1-027	1	(ACC)8	3	56	GGGGCCTTAGAGATTTTGA	5594037	AACCGATTAAGTGCTTTGGA	5594333		p	m	m	m	m
RPPG1-028	1	(ATT)7	3	54	TTGCATGAGGAGGGAAAG	6406104	ATTAAAGGGGAAATGGGTTC	6406357		m	no amp	p	m	no amp
RPPG1-029	1	(AAAT)5	4	56	TCACTCCAGCATTTGAACC	7745513	AGCACTGAAAACACCACAGA	7745804		m	m	m	m	m	ppa001264m	CASTO_LOTJA	Lotus japonicus
RPPG1-030	1	(ATTT)9	4	51	GGCCAAGAGGTCACAGAA	21236203	ATGTTTCATGCAGGTGGTC	21236428		m	m	m	p	m
RPPG1-031	1	(CATT)5	4	57	TTCCAGTCTCTCTGATTAGGC	21462681	GCAGCATGTAATGTAAGTTGGT	21462927		m	m	m	m	m
RPPG1-032	1	(CTT)7	3	53	ATGGCAGAGAGCACAACAA	22022341	TTGAGAGGTAACAGCGAGAA	22022564	x	m	p	p	p	p	ppa003770m	AK1_ARATH	Arabidopsis thaliana (Mouse-ear cress)
RPPG1-033	1	(AGG)7	3	51	CGATACAGCACCAAGGATT	22408689	CCATGAAGCGGAAGAGATT	22408938		unclear	m	no amp	m	m
RPPG1-034	1	(CTTTT)4	5	49	TTGCCCTTCTTCTTGTCATT	23915623	GCCAAACCTGTCCTTTCA	23915872		m	m	m	m	m
RPPG1-035	1	(AACCC)5	5	51	ATTCAGTTGCATGTGTGTCC	24417963	ACATTTCGGTCCTCTTTTTG	24418194		m	m	m	m	p
RPPG1-036	1	(ATT)7	3	58	CATGATTCTCGCACGTAAAG	24811720	CAAACTCTATCTATCTCCCACCA	24811862		m	m	m	m	no amp
RPPG1-037	1	(AGC)7	3	53	GTCTCTGATCCAAGCCAACT	42186590	ACGCTGCCATTGTTTCTATT	42186831	x	p	p	p	m	p	ppa000379m	DPO3X_BACSU	Bacillus subtilis
RPPG1-038	1	(AAC)9	3	53	CAAAACCCTAGCAGACTCCA	42700427	TTGCGAGTAGATACCGTTGA	42700662		m	m	m	m	m	ppa007576m	TRUA_XANP2	Xanthobacter autotrophicus (strain ATCC BAA-1158 / Py2)
RPPG1-039	1	(AAAT)6	4	51	ATCTGTCTATCCGTCTATCTGCT	44029073	CTGCTTTTCCAGTTTCCATT	44029318		m	m	?	m	m
RPPG1-040	1	(ATTT)5	4	49	GAAGAAAGAGAACACCAACCA	44344380	CAACGGACCAAACCAAAG	44344629		p	m	p	m	m
RPPG1-041	1	(ATT)7	3	56	TGTTGTAATGGATGGTGTCTTC	44374756	CTTGGTCTTGGTTTCATTCA	44374983	x	p	p	p	p	p
RPPG1-042	1	(ACC)7	3	56	ATTCCCAGGTTTTGAGATGA	45174447	AGCCGAAGTAAGTGGTCTTG	45174600		m	m	p	m	m	ppa021439m	Y1461_ARATH	Arabidopsis thaliana (Mouse-ear cress)
RPPG1-043	1	(AAAAG)4	5	53	ACAACCAGCCATCAGTTCTT	45597773	GTCCACGTCACAAAATCCTT	45597931		m	m	m	m	p
RPPG1-044	1	(GTTTT)4	5	47	CCTTCCCATCATTACTCTTCA	45798761	TAGGCAACAAATCGCACA	45798970		m	m	m	m	m
Pseudochromosome 2
RPPG2-007	2	(CTT)7	3	51	GCATCAGAAGTCCCAATCA	980208	GCGGTGGTGTGAAACTAAA	980455		m	p	m	p	m	ppa005359m	GPDA1_RHOSR	Rhodococcus sp. (strain RHA1)
RPPG2-008	2	(ATTT)5	4	51	GCCAGGGTAATTCTTCTGTTT	2181541	GGCTGCATTATTTTCCTTCA	2181790		p	m	m	m	m	ppa006157m	D1J3G6_VITVI	Vitis vinifera (Grape)
RPPG2-009	2	(ACC)8	3	53	TTCTGAGTCTGCCACTGCT	2460247	CAAAGGATGATTGTTCTGAGG	2460445		p	m	m	m	p	ppa007968m	AT3G54390.1	Arabidopsis thaliana
RPPG2-010	2	(AAAAT)4	5	53	GGGCCTCCATCTAATACAAC	2841359	GCATCGTGACAAGTCTCCT	2841521		m	m	m	m	m	ppa000533m	AT5G06970.1	Arabidopsis thaliana
RPPG2-011	2	(ATTT)5	4	53	TTTACAGGTGCCTCAACAAA	3728089	GTACAGCCGATGGAGAGAAA	3728287	x	p	p	p	p	p
RPPG2-012	2	(ATTTT)5	5	53	ATAGCTTGGTGGGTTCAGTT	7575423	GTGGAAGCCTGGAAATTATG	7575594		p	m	m	m	m
RPPG2-013	2	(GAT)7	3	53	AACTTGATGCTGAGGAAGATG	23469547	ACCACCCAACCAAACTCTAA	23469760		p	m	m	m	m	ppa018358m	B9S4B9_RICCO	Ricinus communis (Castor bean)
RPPG2-014	2	(ACTC)6	4	51	TGAGACGACTTTGCTTGTTT	23775086	CAAGTGAGTGAGCGAGAAGA	23775268		m	m	p	m	m	ppa000661m	AT1G17360.1	Arabidopsis thaliana
RPPG2-015	2	(AAAT)5	4	53	CCAGATGCCAGACCATAACT	24064496	TAGAGGACGGCTGTTTGTTT	24064730		m	m	m	p	m
RPPG2-016	2	(AGG)10	3	51	AAGAGCCAGCACAGCAAG	25051991	GCGTCTCCACAACCAAAC	25052140		p	m	m	m	m	ppa011685m	AT5G52390.1	Arabidopsis thaliana
RPPG2-017	2	(CTT)9	3	51	GGGAAAGAAAGATGAACGAA	26322798	GATGACAGAATGGGCAAGA	26322957		p	m	m	m	m
RPPG2-018	2	(ATCTT)4	5	53	CAATGGGAGAGATCCTGTTT	26341828	AATGTGGTCCTTCAGCCTAC	26342023		m	m	m	m	m
RPPG2-019	2	(CTGTT)4	5	49	TTACGTGCTTTTCCCATGA	26351457	CGCCTTATCCCCTGACTAT	26351697		m	m	m	m	m	ppa009113m	AT1G09320.1	Arabidopsis thaliana
RPPG2-020	2	(AGGGG)4	5	55	TGAGTGACAGAAAGGCATACA	26557071	GGAAGAGGGTGGAAAGAAAG	26557292		p	m	m	m	p
RPPG2-021	2	(AAC)7	3	49	ATCATGCAACCGTCTTCTCT	26572831	GCGGACCAAAAGTGGTAA	26572985		m	p	p	p	m	ppa017039m	AT5G16770.2	Arabidopsis thaliana
RPPG2-022	2	(CTGT)6	4	53	CTGCTGCGTCTGATGATG	26576155	ACAGGACAGGACCACTTTCT	26576364	x	p	p	p	p	p
RPPG2-023	2	(AGAGG)5	5	49	AAACGAAGAGGAACAAATGG	26596000	CAAAATCATCAGGCAGGAA	26596163		p	p	m	m	m
Pseudochromosome 3
RPPG3-021	3	(GTT)17	3	56	GCAGGGTGGAAATCTTATTC	1834474	AGCAGAGCAGCCAACACT	1834626		m	m	m	m	m	ppa000279m	AT1G72390.1	Arabidopsis thaliana
RPPG3-022	3	(AAAC)5	4	52	TGGTTGCGTGTTGAAATG	1944051	CAGTTGATAGGAAGGTTTGCTT	1944231		m	m	m	m	m
RPPG3-023	3	(ATGCT)4	5	53	TGGGACAGAGAAAAACAAGAC	2125224	CCAAAGAGAGACTGCGATG	2125473		m	m	p	m	m
RPPG3-024	3	(GCATT)4	5	51	TCCAAGCAACAAAGACACC	2210858	AGGTTTAGCAGAACACAGTTGA	2211064		m	p	m	m	p
RPPG3-025	3	(AAAT)6	4	58	CAGAACAACATCGGAGTGAG	2456352	CCAGAATCCATCCCTATCAA	2456520		m	m	m	m	m
RPPG3-026	3	(CTGT)6	4	53	AGAACGCTATTCCCCTGTAA	3151168	TCATCCTCTCCAAATGTCAA	3151412	x	p	p	p	p	p	ppa022994m	RADA_BACHD	Bacillus halodurans
RPPG3-027	3	(AAG)8	3	55	GTTGCACTTCTTTACCCCTATT	4386315	CCAACACCATCCTCTTATGTT	4386516		no amp	p	m	p	m
RPPG3-028	3	(AAAT)5	4	53	CATCGACCTTACCATGTTTG	4576282	AGACCAGTTCCCAGACTTCA	4576463		m	m	m	m	m
RPPG3-029	3	(AAT)11	3	51	ATGTGTTGTTGTGGGTGTCT	4688876	TAATGGGTCGTTTGGTTTCT	4689119		p	p	p	p	m
RPPG3-030	3	(ATC)9	3	56	AAACTGCCCAAAACAAAGAC	18754163	GCAACCAACAAAGATGACAA	18754428		m	m	m	m	p	ppa011807m	CI085_HUMAN	Homo sapiens (Human)
RPPG3-031	3	(CTTT)5	4	58	AGCGGAGAGAGAATGAGATG	19435079	GCAACAATACGAACAGCAAG	19435369		m	m	m	m	m
RPPG3-032	3	(CTTTT)4	5	52	GCCTCACCATCCACCTACT	19587039	GTCCATCCCAACGAAAAA	19587152		m	m	p	m	m	ppa004961m	PTBP1_ARATH	Arabidopsis thaliana (Mouse-ear cress)
RPPG3-033	3	(AAT)8	3	53	AGTAACACAACTGGAAGCATAGAC	19716868	ATCTGAAGCCAAACTGAAGG	19717104		p	m	m	m	m	ppa016710m	NAC9_ARATH	Arabidopsis thaliana (Mouse-ear cress)
RPPG3-034	3	(AAT)13	3	51	CGAAATCTTTTTGGGTCTTC	19927762	CAAGCTCGCGTATGTTACTG	19927944		no amp	m	m	m	m	ppa000633m	VIP1_DROME	Drosophila melanogaster (Fruit fly)
RPPG3-035	3	(ATT)8	3	58	GCCGTTAGCATTTTACCATC	20470775	AAGACACCCTTTCTGTTCACTT	20470990		m	m	p	m	m
RPPG3-036	3	(ATTT)5	4	56	CCAATACAAATGCAGAGCAC	20640023	TCCTCCATAAATCCCTTTTG	20640313		m	m	m	m	p
RPPG3-037	3	(AAAAT)4	5	53	AACCTCTTGTCCGTGAATTG	20960122	TCCTCGTTCTTCCTCGATAC	20960368		p	m	m	m	m	ppa011443m	YPTC4_CHLRE	Chlamydomonas reinhardtii
RPPG3-038	3	(CTCTT)4	5	53	GTTTCCCATCCCATACCTC	21215594	CAACACAAGAAGCAAGCAAG	21215810		m	p	m	m	p
RPPG3-039	3	(ACAG)6	4	49	CAACACGTTATTGCCCATT	21545987	GTGAGCCACATTTACTATTGAGAG	21546219		p	m	p	m	m
RPPG3-040	3	(AGAT)5	4	51	AGGTATTCCATTCCATTCCA	21677583	GTTATCAAGTGGCCCTCATC	21677809		m	m	m	p	m
RPPG3-041	3	(GATGT)4	5	54	TGCCATTCAACAACAAACAC	21803296	TCAAGGGAACAGGGATGA	21803551		m	m	p	m	m
RPPG3-042	3	(AAG)10	3	56	CCAGAAACCAAAGGAAAATG	2514631	TGGACAACATCGAAACAGAC	2514778		no amp	no amp	no amp	no amp	no amp
Pseudochromosome 4
RPPG4-059	4	(ACTGG)6	5	56	GACGGCTGTTTATTTGCATT	138756	TGCATTTGTGATCTCGTTTC	138937	x	p	m	p	p	m
RPPG4-060	4	(AAC)7	3	53	ACGTGGTCTCCAAAAGGTAG	587871	GAAGTGGCTTTCACAGGTTT	588050		p	m	m	m	m	ppa013684m	BR44_HUMAN	Homo sapiens (Human)
RPPG4-061	4	(GGT)8	3	55	AGCAACCGTACTTCATCCAC	825604	ACTTCCTACCCACCCACAG	825798		m	m	m	m	m
RPPG4-062	4	(AAGG)7	4	51	TTTCCTCCCTCATCAATTTC	1445984	CTCATGTCTGTCTGGTGTGG	1446199		m	unclear	p	m	m
RPPG4-063	4	(AAAT)5	4	53	AGCCAATATGACAGGGGTAA	1537324	CTTCCCAGGCAGAATACATAG	1537561		p	m	m	m	m	ppa017389m	CRK10_ARATH	Arabidopsis thaliana (Mouse-ear cress)
RPPG4-064	4	(AACCC)6	5	51	CTAATGACGAAACCCATCAA	1573911	CATCCAAAACAGACAGCAAA	1574067		p	m	m	p	m
RPPG4-065	4	(ATTTT)4	5	56	CCTTGTTAGGCATTTGGAAC	2130934	AGTTGCACCATGAAAACGTA	2131120		m	m	m	m	m	ppa018351m	AT5G53750.1	Arabidopsis thaliana
RPPG4-066	4	(AAAAT)4	5	56	TCAACCTTTACCGACCATTT	2456608	TCATCTCTCGGGTACTGTCTC	2456898		m	m	m	m	no amp	ppa013364m	YIPL7_ARATH	Arabidopsis thaliana (Mouse-ear cress)
RPPG4-067	4	(GGTTT)4	5	58	AGAAGGGAGGGTGAGAGAAG	3564871	CACGAAGGAAGAAACGAAGT	3565136	x	p	m	p	m	p
RPPG4-068	4	(AATAT)4	5	49	GCAAAGTTCAAAAGGCAAC	4384189	CAAAAGCCAACAGCAGAAG	4384340		m	m	m	m	m
RPPG4-069	4	(ATTTT)5	5	53	TTACAGGTATTCACTCGGACAC	5685316	AGGAGATTTTCTAGCCCACA	5685479		p	p	m	p	?	ppa007196m	RCL1_ARATH	Arabidopsis thaliana (Mouse-ear cress)
RPPG4-070	4	(CAGT)7	4	51	GCTTACAGCCATGCTTTGT	13761045	AAAAGGGATGACAAGATACCAC	13761266		p	m	m	p	m	ppa016544m	GLGB_MOUSE	Mus musculus (Mouse)
RPPG4-071	4	(AAT)11	3	51	CCCCAATCCTAATGTTGCT	13830192	GAGGGTTCCTTACACACACAC	13830414		p	p	m	m	m
RPPG4-072	4	(ACC)10	3	55	GCTGCTCTATTTGCCTGTCT	14124478	GGGGATATTCACAGATTCACA	14124661		p	m	m	p	m	ppa009146m	PPX2_ARATH	Arabidopsis thaliana (Mouse-ear cress)
RPPG4-073	4	(GTTTT)5	5	58	CTGTATGTGCCGGTATTTTG	16870682	TTTTCTAGGCTCTCGGTTATG	16870962		p	m	p	m	m	ppa004543m	DPH2_DANRE	Danio rerio (Zebrafish) (Brachydanio rerio)
RPPG4-074	4	(AAAAT)4	5	58	AGTGGCTGTTCTGGTTTGAG	17692052	GTTTGGGGTTTGGAGAGAG	17692219		p	m	p	m	m
RPPG4-075	4	(AAAAT)6	5	56	GCACCAATCCTAACAAATGA	18071551	CTGAAAGGGAAAAGAAAGCA	18071757		p	m	m	m	no amp
RPPG4-076	4	(AAAAT)4	5	54	TGCCAACTATGCTCCTATTTAC	18195974	GGATTTGAATTGCCGAACT	18196251		p	m	m	m	m
RPPG4-077	4	(AATT)5	4	57	CCTCGTCTTCAGTCTTTTCTG	18611275	CTGTCCCTTCTGTGTTCCTAA	18611433	x	p	p	p	p	p
RPPG4-078	4	(ATATT)6	5	53	GAAATACAGCAACTCCACCA	19802766	CGCCTCAAGAAGAAGAAGAA	19802995		p	p	p	m	m	ppa000402m	DNJC7_HUMAN	Homo sapiens (Human)
RPPG4-079	4	(ATTT)5	4	56	TAAAACCTAACCGACCCAAC	20424739	CCCAAAACAGGAAAACTTCA	20424857		m	m	m	m	m	ppa000116m	CHD2_HUMAN	Homo sapiens (Human)
RPPG4-080	4	(GTTTT)4	5	49	TTGCTTGCCCTAATTGTTG	20615893	GCAGTGAGAACATTGGTGAG	20616101		m	m	m	m	m
RPPG4-081	4	(AAAAG)4	5	51	TGAAACACAACCAGTCCAAG	23623533	CATCTCCAATGAACAAAGCA	23623696		p	m	p	m	m
RPPG4-082	4	(AAATG)4	5	49	TCGTTAAGGTATGTGCCTACAG	25410356	CGGACACCAAGCAAGATT	25410602		p	p	p	p	m	ppa000099m; ppa000103m	ECM29_HUMAN	Homo sapiens (Human)
RPPG4-083	4	(AAG)8	3	58	TAGGGTTGTTCTTGGTCTGG	25932725	ATGTCTTCTCTTTCCCGTTG	25932890		no amp	p	p	m	no amp
RPPG4-084	4	(ATTT)5	4	58	TCCTCAAAAGTTACCCCAAG	26137915	CTTGCTGTGGAAGAAGAACC	26138190	x	p	p	p	p	p
RPPG4-085	4	(CTTTT)5	5	55	TATGGCTTCTCCCTTGTCAG	26494762	TCTCATCCACTGTCTCAAAAAC	26494973		m	p	m	p	m	ppa004820m	PCYOX_ARATH	Arabidopsis thaliana (Mouse-ear cress)
RPPG4-086	4	(AGAGG)4	5	51	CACTGACTTCGCCACTGA	26596428	CAGACCTCAAAATGGGACTT	26596217		p	m	p	m	m
RPPG4-087	4	(ATT)12	3	56	GGCTCCCTGGTTCTGTATC	26609358	GTGCGTTCAATTTCACAAAG	26609655		p	m	m	m	m
RPPG4-088	4	(GTTT)6	4	55	TGGACCCTGGTTACTATATGC	26694911	CAACCCCTTTTGTACTCCTG	26695127		m	m	m	m	m
RPPG4-089	4	(AAT)10	3	49	TCATCAGTGTGCCATCTAAAC	26821564	GCAACCCAAGGAAGAACA	26821719		m	m	no amp	m	m	ppa001849m	EXOC3_DICDI	Dictyostelium discoideum (Slime mold)
RPPG4-090	4	(ATT)19	3	51	TCTAGTGGAAAGGGGTCTTG	26842085	TGTTACGTTGGTCAGGAAAA	26842256		no amp	no amp	no amp	m	no amp
RPPG4-091	4	(CTTTT)6	5	49	GGAGGGTAGAGAACAGAGCA	27055301	CGGAAGATGTGATTGTGAGA	27055542	x	p	p	p	p	p
RPPG4-092	4	(CCCT)6	4	53	CCGTGAATAAAGGGTAGTTGA	27640150	CTCCTCTGGTTTTGGACAAT	27640365		m	m	p	m	no amp
RPPG4-093	4	(AAAAC)5	5	49	ATGTCTGTTGGCTGAAGAGG	28491955	TTGTTTCCTGGTGGGTTG	28492179		p	m	p	m	m
RPPG4-094	4	(AAG)8	3	53	GCTTTGCATTGACCAGTCTT	28549542	CTCTCACTTTCCCATCAACC	28549697		p	m	p	m	m
RPPG4-095	4	(AGT)7	3	53	CTGCTGCCTTTCACTATCAC	29864727	CTTCGTTTCGTTCGTAGGTT	29864929		m	m	unclear	m	m	ppa023298m	BRCA2_HUMAN	Homo sapiens (Human)
RPPG4-096	4	(AAAT)5	4	53	CAATTCTTCCTCCCATGAAC	29907225	AGCACGTTCCACTCGATACT	29907390		m	m	m	m	m	ppa026718m	D1IPL5_VITVI	Vitis vinifera (Grape)
RPPG4-097	4	(AATAT)5	5	49	GGCATGTGAAAGCAAAAGT	29910613	CTTCCTGAAAACCCCATTC	29910842		p	m	m	m	m
RPPG5-006	5	(GAATT)5	5	58	TGCAGGTCCCTCTCTTTACT	464466	AAAGCAACAAGCAGACCACT	464730		m	m	m	m	m	ppa002571m	PFPA_RICCO	Ricinus communis (Castor bean)
Pseudochromosome 5
RPPG5-007	5	(GTTTT)4	5	57	GCTCTGCTGACAAGTTTCTTC	624753	GCCTACCACATAATCCTACACA	625002		m	p	p	m	m	ppa009716m	RBM24_DANRE	Danio rerio (Zebrafish) (Brachydanio rerio)
RPPG5-008	5	(GAGT)5	4	58	CCTGAATGGCTCTCTCTTTC	1132088	TGTTGGTGGGACTAATGATG	1132279		m	m	m	m	m
RPPG5-009	5	(ATT)7	3	56	GATGTAATGTAATGTGCGGATG	1855194	GTGTTGGGGTTGTGGTGT	1855435		m	m	p	m	m
RPPG5-010	5	(ACAG)6	4	60	TGCGATGTTAGCTGTTAGTTG	3009872	CATCCATGAGTGGTTCTGTTT	3010121		m	m	unclear	m	m
RPPG5-011	5	(GTTTT)4	5	56	CGTTTTAGAGCAAGGGAGAC	3210115	ACACAAATCCAACCCTCCT	3210333		p	m	m	m	m
RPPG5-012	5	(AAAAG)4	5	56	TGATGCTCTCACAATCAACC	3251172	CTGCTGAAATCCAATGAAGA	3251384		m	m	p	m	m	ppa007392m	AT1G32160.1	Arabidopsis thaliana
RPPG5-013	5	(AAAAT)4	5	58	CGGGATTTCATTTAGTACGG	3942942	TGTTTGTCTTGCTTCCACAC	3943202		p	m	p	m	no amp
RPPG5-014	5	(AAAC)5	4	58	GCTTTCACAATCTCTCTTACCC	4306608	ACAAGCAACTCCAGACGAC	4306856		m	m	m	m	m	ppa005898m	ARGE_DICDI	Dictyostelium discoideum (Slime mold)
RPPG5-015	5	(AAT)7	3	60	ACTCCCTCTTTCCATCCTTC	4839529	AGGGTTGCTGAGGACACTAC	4839745		p	m	unclear	m	m	ppa020388m	IP5P2_ARATH	Arabidopsis thaliana (Mouse-ear cress)
RPPG5-016	5	(ATTT)6	4	56	CTCCCTTCTCTGTTTGTGCT	4999144	TGTGTTGAGGCTTATGCTTT	4999417		m	p	m	m	m	ppa012679m	ISAM2_ARATH	Arabidopsis thaliana (Mouse-ear cress)
RPPG5-017	5	(CTTTT)4	5	56	TGCGAAGATTGTGAGATTGT	5317784	TATGGCACATTTTGTTGTCC	5318047		m	m	m	m	m
RPPG5-018	5	(ATT)8	3	56	GCATGAAATTGACCCATACA	5331336	TAATTGCTTTGGGGAGGAC	5331523	x	p	p	p	p	m
RPPG5-019	5	(CCT)7	3	56	GTCCTTACACAATGCCAAAA	5339018	AATCTGACACACATCCCAAA	5339212		no amp	no amp	no amp	m	no amp
RPPG5-020	5	(AGC)7	3	56	CAAGAATTTGGCTTGGAACT	7934744	GTGTATCATGGACAGCTTGC	7935031		m	m	m	m	no amp	ppa010340m	DREB3_ARATH	Arabidopsis thaliana (Mouse-ear cress)
RPPG5-021	5	(AAAT)6	4	56	AGATGACCGTTTGAAGGAAG	8358041	TTTAGAGCACCCAAAAATGG	8358231		m	m	p	m	no amp
RPPG5-022	5	(ATC)11	3	58	CTTGTGAACTGGCATCTGTC	8805836	AGTTGTATGGGCATGTTGTG	8806134	x	p	p	p	m	m
RPPG5-023	5	(ATT)7	3	56	TTGTTTGCACTAGGCTTTGA	16625324	TTCTTCTTGCATGTCCTTGA	16625517	x	p	p	p	p	no amp
RPPG5-024	5	(AAACC)4	5	56	TTAGAAAACGGGACAAGCAC	16702508	CAACGACACCATTGAAAACT	16702754		m	m	p	m	m
RPPG5-025	5	(CCCTT)5	5	53	GTGTCTCCTCCTCAAAGCAA	16792568	TACGGCAACCAAGAACATC	16792866	x	p	p	p	m	p	ppa025818m	N/A	N/A
RPPG5-026	5	(CTCTT)5	5	60	CTTGGGTATCAGAAGGCACT	17595503	GGACAGAAGGCCAAACTAAC	17595801		m	m	m	m	p	ppa020149m	MLT7_CAEEL	Caenorhabditis elegans
RPPG5-027	5	(CAGT)5	4	60	TAAGTCTCCAGTTGGCTGTG	17619010	GGTAACTCTTGCCTTCTCCA	17619297		m	m	m	m	m	ppa019522m	MYB4_ARATH	Arabidopsis thaliana (Mouse-ear cress)
RPPG5-028	5	(ATT)7	3	62	GCTTATTGCCGAGGAGGAAC	17703933	AGAGGGATGAGGGGACAAAC	17704181		p	m	p	m	m
RPPG5-029	5	(CTTTT)6	5	58	CTCAACTCAAGCAACACGTC	17865866	AAGCAGAGCAGAGCAGAAAT	17866052		m	m	m	m	m
RPPG5-030	5	(AATT)5	4	53	AAGGCAAGGAATTGGGTAGT	18027410	TGGTTTGTCGTAAGAGTCCA	18027575	x	p	p	p	p	p
RPPG5-031	5	(ATGT)5	4	58	ATTGCGTTCCAGTTATGAGG	18107017	CGATCCAACAGTAGTGCGTA	18107273		p	m	p	m	m
RPPG5-032	5	(AATC)8	4	56	TGGAGCTTGTTTTGTTGTGT	18206007	TCTTTCTTTCCCTTCCCTCT	18206204		m	m	m	p	m
RPPG5-033	5	(AAAG)5	4	53	AACACGCCTAAAAGGAAAAG	3405816	CGACAAAGTGACAAATGGAG	3406007		no amp	no amp	no amp	no amp	no amp
RPPG5-034	5	(AGG)7	3	58	AATACAAGGTCGGTGGAGAA	18267409	ACTGAGCGGGAAATAATCAG	18267674		no amp	no amp	no amp	no amp	no amp	ppa008073m	AT5G23130.1	Arabidopsis thaliana
Pseudochromosome 6
RPPG6-006	6	(ATTTT)5	5	53	GATTCTTTTTGGGAGGTGTG	197342	ACCTGTGTTTGCAGCTCTCT	197605		p	m	m	m	m	ppa017298m	C3H42_ARATH	Arabidopsis thaliana (Mouse-ear cress)
RPPG6-007	6	(AAAAC)5	5	58	TCTCTTCTCTTTTGTAGGTTTCC	641361	AGGTTGGTGTTGGTGTTTCT	641610		p	m	m	m	m
RPPG6-008	6	(ATC)10	3	56	TGGTTGATCTCTTGCACATT	805901	CCACTTGATTCCAAAGTTGTC	806131		p	m	p	m	no amp
RPPG6-009	6	(GTTTT)4	5	53	GGGCTTGGCTGATAAAATAA	1068427	TGGTAAAATAGAAGAGCGAGAAG	1068608	x	p	m	p	p	p
RPPG6-010	6	(CATT)6	4	51	ACTTGACGTAGAGAGCATACCTAA	1408283	ATTATGGGCAGAAATGGTTG	1408568		m	m	p	m	m
RPPG6-011	6	(ATT)7	3	60	CCTTTTCCTTTCTTATCATTTCA	1654970	GTGACTCCCATCCTTTTTATTT	1655186		m	m	m	m	m
RPPG6-012	6	(CCT)9	3	51	CAAAACAAGAATGTGGGTTG	2381988	TATGGTATGGCCTCTTTTCC	2381751		p	m	m	m	m	ppa012186m	AT1G09575.1	Arabidopsis thaliana
RPPG6-013	6	(AGCT)6	4	58	GCCTCCTCTACCACCATACA	2416428	GAAGAAAGCAAGAAGGTTTGA	2416705		m	m	m	m	no amp
RPPG6-014	6	(ACAT)5	4	53	ACCCAATACACAAGATTGACC	2082709	CTTTGGAAGCAGGGATTAGA	2082969		p	m	m	m	m
RPPG6-015	6	(ATT)7	3	51	CCAGTAAGGGCTACAACCTG	3264453	TTCTAAGCATCGGCTTTTGT	3264679		p	unclear	unclear	p	m	ppa004181m	RSMB_BACSU	Bacillus subtilis
RPPG6-016	6	(AAAG)5	4	58	CATGCTATCAACCTCCACAA	3368349	TTTGGCACCACACTGACTAC	3368506		m	m	p	p	p
RPPG6-017	6	(AAAAG)4	5	52	ACTATTTGCGCCGTGTTT	6793390	ACAAAACCCTCGCTTTGAC	6793681		m	m	m	m	m
RPPG6-018	6	(AAAT)6	4	58	TCTGCTATCTGTTTGGTGGA	7286940	GACTACAGTGGGGGATGAAC	7287156		p	no amp	m	m	m
RPPG6-019	6	(CTT)7	3	58	CGACAACAAGAAGAGCAAGA	8879289	GGAGATAAGGCAAGCAGAAG	8879542		m	p	m	m	m	ppa012639m	AT2G27775.1	Arabidopsis thaliana
RPPG6-020	6	(AGGG)5	4	49	GGTTTTGGGTTTTGGAGTT	11300872	CAATACTTTCCCAGCTTCCT	11301105		m	m	p	m	m
RPPG6-021	6	(GCT)8	3	47	CTGTGAGGCAAGGTGAGG	11728887	ACACGACAAACCCCAAAA	11729127		p	m	m	p	m
RPPG6-022	6	(AAG)8	3	51	GCAAATAAGAGTAACAGCGACA	12444821	AGGGTCAAAAGCAATGAAAG	12445069		m	m	m	m	m	ppa012931m	AT1G08480.1	Arabidopsis thaliana
RPPG6-023	6	(AAAAT)4	5	57	GGCATGTTTGATAGTGTTTGAC	13249850	CTATTATTTGGGACTGGTGTAGTG	13250086		m	no amp	p	m	p	ppa009910m	DAPB2_ARATH	Arabidopsis thaliana (Mouse-ear cress)
RPPG6-024	6	(AAAAG)4	5	49	CTTGGAGATTGGGGCATA	14713868	CACAAGATGGACTAGGCAAA	14714060		m	m	m	m	m	ppa010259m	AT1G43130.1	Arabidopsis thaliana
RPPG6-025	6	(GCCT)6	4	53	GATAAAAGGGTAGGTAGGTCCA	15381019	AGTCCCATGTGCTTGTTTCT	15381207		p	p	p	m	m
RPPG6-026	6	(CTTTT)4	5	53	TTCTTCCACTGTTCTGTAACCA	23797250	GGCTGAAATTGTCCATCAGT	23797531		m	m	p	m	m
RPPG6-027	6	(AAAAT)4	5	51	ACTTTCATGGCGAAATAACC	24055599	AATATCCCACACAATGCTCAC	24055817		m	m	m	m	m
RPPG6-028	6	(GTT)7	3	58	CTTAGGACGAAGGGACCAC	24704739	GACCAAAATAAGGGTCGATG	24705002		p	m	p	m	m
RPPG6-029	6	(GCATT)4	5	56	TTCCTTTCTCAACTTTTGCTC	25096217	ACAATTTCAAGCTCCAATCC	25096374		m	no amp	m	m	no amp
RPPG6-030	6	(AAT)7	3	58	GATGACACCGAGTTTCGATT	25171003	CAGATCGGGTTTACGCTACT	25171262		p	p	p	m	p
RPPG6-031	6	(ATTT)5	4	54	AAAACCAACTTTCACCCAAA	25939808	CTTCGGACCAACTAACAAAAC	25940058		m	m	m	m	m
RPPG6-032	6	(ATCGC)5	5	53	TCCTATGGCAAAAACAAAATC	26949411	TGAAGAGATGGAGTGGAAGAG	26949563	x	p	p	p	m	p
RPPG6-033	6	(CTGT)6	4	56	CATTATCAAACCACGACCAA	27071911	AAAGCTCAACAGCGACTTCT	27072026	x	p	p	p	p	p
RPPG6-034	6	(AATT)6	4	56	TGAAGTTTGAGCAACAAAACA	27378274	GAATGCAGGGCTAGATGG	27378451		p	m	m	m	m	ppa003154m	Y1457_ARATH	Arabidopsis thaliana (Mouse-ear cress)
RPPG6-035	6	(ATT)8	3	54	TGCATCCAATCCAATACAAA	27887981	GCATTAAGGAAATGAGGACAA	27888226		m	m	m	p	m
RPPG6-036	6	(AAAT)5	4	55	GCTATTTTCTCCACCAGCTC	28005456	GCCATAGTTGACTGCATTGAT	28005731		m	m	m	m	?	ppa021259m	PTAR1_HUMAN	Homo sapiens (Human)
RPPG6-037	6	(ACAT)7	4	51	AAGTGGAACAGCAAAAGGAG	28197657	AAACTCAATCCCCATACCAA	28197905		m	m	m	p	p
RPPG6-038	6	(AAG)10	3	53	GCATAGGGTGTGTTCCTCA	28581257	CCAGTGACATCTAGCCCATT	28581420		m	m	m	m	m	ppa011229m	PSAL_ARATH	Arabidopsis thaliana (Mouse-ear cress)
RPPG6-039	6	(ATT)8	3	51	CTCTCTTACCAGCCCCAGA	28720545	GGTCACTCCCAGGCATAA	28720790		p	unclear	no amp	m	p
RPPG6-040	6	(ATTTT)4	5	56	TTCAAATTAAGCTCCCTCGT	260887	GCATGTGTGTGATGAAACCT	261040		no amp	no amp	no amp	no amp	no amp
RPPG6-041	6	(ACAGG)5	5	56	TGCACTTGATTTATCCACACA	25359171	ACGTACCACGCACTTTCC	25359322		no amp	no amp	no amp	no amp	no amp
Pseudochromosome 7
RPPG7-013	7	(CCCT)6	4	53	GACTACCCGGCCTTTACAC	1542777	TTGATGAGTGGGGGATTAAC	1542931		p	unclear	p	p	m	ppa005975m	AAAS_MOUSE	Mus musculus (Mouse)
RPPG7-014	7	(CTTTT)4	5	49	TTTTCGCAACAAGTCTCCT	2412377	ACCCCACCTATGAAGAACAA	2412601		p	p	m	m	m
RPPG7-015	7	(ATTT)6	4	58	TCTTGGTGGTGGTGAAGTAA	2533650	GAGAGATGGAGGAGGCTGA	2533925	x	p	p	p	p	no amp
RPPG7-016	7	(CCT)8	3	49	CAGCAAAACCAAAAGAGCA	4119217	TGAAAATGGACTCACCAAAG	4119501		p	m	p	m	unclear	ppa009200m; ppa009117m	AT5G18130.1	Arabidopsis thaliana
RPPG7-017	7	(GTTTT)4	5	58	GGTTGCTTGTTCGCTATCTT	4487929	TTCTATTCTCACTGGGCAAAC	4488137		p	m	p	m	no amp
RPPG7-018	7	(CCTTT)4	5	58	TTGTCATCAGGTCGTTCATC	4703343	TCCTCCCACTCTGTATTTGG	4703611		p	m	m	m	m
RPPG7-019	7	(AGCTC)4	5	53	TTCCCACTATTTTGCTCTCC	5168145	CCTCTCTCCTCACCTATCCA	5168369		m	p	m	m	m
RPPG7-020	7	(ATT)8	3	55	GATCCAACTTCCACCACACT	6367620	CAGGGCACCATCTCTTAAAC	6367909		p	p	p	unclear	m
RPPG7-021	7	(ATT)7	3	60	TGCATAGGATATTTGAAGGTTTT	7178458	CAAGTAACGCACATAACACAGA	7178693		p	m	m	m	m	ppa010210m	GIDRP_MOUSE	Mus musculus (Mouse)
RPPG7-022	7	(AAAC)5	4	56	AGTAAGAAACCCCCAAGGTC	8827972	TGCTAATTTGTTGTTTGTGCT	8828195		p	m	p	m	m
RPPG7-023	7	(ATTT)5	4	56	TTTAGCCATTTACCCATTTTG	9386616	CATTCCTGTTCCCTTTTTGT	9386836		m	m	m	m	m
RPPG7-024	7	(ATT)8	3	58	TCCCCAGGACAATAACAATC	9669327	TCCCTTATGTAGCAAACTCAAA	9669540		p	m	m	m	m	ppa000903m	IDE_HUMAN	Homo sapiens (Human)
RPPG7-025	7	(AAGAG)4	5	53	TAGGAGGACTGCCCAAATAG	18344781	GAAGTGTGGAGGGTCGTAA	18344954		m	m	m	m	m
RPPG7-026	7	(ACATT)4	5	53	TTTGGTGAGTGGGCTCTATT	18786038	CTATCGTTCGCTGGTCTTCT	18786203	x	p	p	p	p	p
RPPG7-027	7	(GTT)7(CTT)9	3	56	GAGAAAGCCTCTGGAATGAG	19047029	CAAAAACTTCAACCAAAAACAA	19047278		m	p	m	m	m
RPPG7-028	7	(ATCC)5	4	51	GTCTGAATCTGGGACAAGGA	19139767	ACTGCTCGCTGCTGACTT	19139974		m	m	m	m	m
RPPG7-029	7	(AAAT)5	4	55	CGAAGTGGAAACAGAAGATGA	19588542	GAGGTTGAAGACGGAAGATG	19588835		m	m	p	m	unclear
RPPG7-030	7	(GAGT)6	4	60	TTTGGTATGATCTCTTTGTTGAAT	20913950	GGCCGAACTAGCATAATCTC	20914219		p	m	p	m	no amp
RPPG7-031	7	(ATT)7	3	51	ACCCCTGTGTTGTTGTTACTC	22090303	CACTTCATCATTCGCACATT	22090113		p	m	m	m	m
RPPG7-032	7	(AGG)7	3	53	AAGGGAGGAGGATTGTGAA	22275889	TGGTAGACGGGTAGATGTTG	22276079	x	p	p	p	p	p
Pseudochromosome 8
RPPG8-007	8	(GGT)7	3	53	ACCACCACCTCTTCCAATC	86262	ACCTCAAAGTGTCCCAGAAA	86469	x	p	p	p	p	p	ppb017687m	CLPX_RHOP2	Rhodopseudomonas palustris (strain HaA2)
RPPG8-008	8	(AAAT)5	4	55	GCAATTACCCCTACACTCTTG	525265	GGGAGATAGAGCCACCATAA	525403		m	m	m	m	m
RPPG8-009	8	(AACCC)4	5	55	TGTGTATGTGCTTATTTCACTGCTC	529972	TCCCCGGCTAAACTACTCAA	530154		p	m	p	p	m
RPPG8-010	8	(CCCT)5	4	51	CCATATTAAAGCCTCTCCATGT	1020574	TCACCGTAATGCCACAACT	1020866		p	m	m	m	no amp
RPPG8-011	8	(GGT)7	3	53	GCTTCTTCTTTGCTTGGAGT	2206071	CCGTTCATCATCTACCTTCC	2206270		p	m	m	m	m
RPPG8-012	8	(GACTT)4	5	58	CATCAGTGGAGCTTGTGTTT	4456537	TGGACCCCATTATTAGCATAG	4456756		m	p	p	m	m	ppa004074m	RS1A_SYNY3	Synechocystis sp. (strain PCC 6803)
RPPG8-013	8	(AAATG)4	5	53	GAGTTTGGGTTAAAGTCGAGTCA	4685902	TCATTTTACTTGGGGGTGGA	4686049		m	m	m	m	m
RPPG8-014	8	(CTT)9	3	56	ACTTGAATGGGCTAAAACGA	5826848	GAGAAGAAAAGAGCGTGGAG	5826999		m	no amp	p	m	no amp
RPPG8-015	8	(CTTTT)4	5	53	TCCTCCACATTTTCTTCAGG	8481474	AGGGCAAAGGGCCAAATAC	8481773		m	unclear	unclear	m	m
RPPG8-017	8	(ATTTT)5	5	53	AAACTATGCCTTGCTTGAGAAC	10191675	GCGGCGTTTCTTTCCTTT	10191953		m	p	p	p	no amp
RPPG8-018	8	(AAAAT)4	5	57	GGCCTTATGCAGTAGCACAC	10905720	TCTTGAACCTTTTACCGTCTTG	10905910		m	m	m	m	m
RPPG8-019	8	(GATTT)5	5	56	TCCTTAAACCAACCCTTTCA	12269013	AATGGTATCCGGCAAGTATC	12269270		p	m	m	m	m	ppa011555m	RAB7_PEA	Pisum sativum (Garden pea)
RPPG8-020	8	(AAT)7	3	58	CTGATCTGACAAAAGCACCA	17357880	TGAAGGCAACAAGAACGTAG	17358178		m	m	m	m	m
RPPG8-021	8	(AAG)8	3	60	ACCCAGTCAAGAAGCTGAAC	17734667	GACACGACACCACACAAAAC	17734879		p	m	p	m	m
RPPG8-022	8	(AAT)10	3	51	CAAACGATCTCTTCCACAACT	18198455	AATTTCCCCCTCCTTCAAC	18198669		m	m	m	p	p
RPPG8-023	8	(AAG)8	3	53	GGCAAAGAGGAACAGAGGA	18610489	GCCCACCACTACAATACCAC	18610777		p	m	p	m	m
RPPG8-024	8	(ATTTT)5	5	60	CAAAAAGAAACAAGTGAATGAGA	19176197	ACAGAGAGCAAGGAAGACAGA	19176364		m	m	p	m	m
RPPG8-025	8	(ATTT)5	4	60	TGAACTGATGGAGTGGTGAG	19644918	CTTTGTCTCTGCCTCTTTGG	19645074		m	m	m	m	m
RPPG8-026	8	(AAAAT)4	5	56	CCCATAACAAAACCAAAATCA	19676464	GTGAACCTGACAAACTTGGA	19676763		m	m	m	m	m	ppa001000m; ppa000793m	MYOJ_DICDI	Dictyostelium discoideum (Slime mold)
RPPG8-027	8	(AAT)8	3	58	ATGGTGTGTCAACTCAAGGA	19963637	ACATCTCAGGTCAAAAACCTCT	19963864		p	m	p	m	m
RPPG8-028	8	(AACCC)6	5	58	AAGGAGCCGACATCAGAAC	20410671	TGACCAGAAGCCAAATACATC	20410876	x	p	p	p	p	m
RPPG8-029	8	(AAT)7	3	54	AAGTCCCCACCTCTCTCAA	20806525	TTTTCCTTTCGTTTTCGTTC	20806687		m	m	m	p	m
RPPG8-030	8	(CTTTT)4	5	56	GCAAGTCAAACCACACAAGA	20935316	TGAAAGTGAAACCAACGAGA	20935554		m	p	m	m	m
RPPG8-031	8	(AAAT)5	4	54	ATCATGTCCTTTGGGCTCT	20942182	GGGCAAATCGAAGTTGTG	20942443		p	m	m	m	m
RPPG8-032	8	(AAAT)7	4	56	TTGTTGATGGCGTAGAAGAA	21186914	GAAGGCACCCCAAGATTAC	21187182		m	m	p	m	m
RPPG8-033	8	(AATT)5	4	56	ACATCCAGCCCTCCAATAC	21460657	TTCTTCCTCCCAAAATCAAG	21460845		m	m	m	m	m	ppb017797m	AT2G47540.1	Arabidopsis thaliana
RPPG8-034	8	(AATT)5	4	62	CATGAGCCACCTCCTTAATAC	21660621	GTCTTCTCCCACATCTCACC	21660895		m	m	p	m	m	ppa011326m	N/A	N/A
RPPG8-035	8	(AATT)5	4	56	GGTGTGACCTTTTATTGCTGT	18112590	ATCCCCCTTCTTGTTCTTG	18112734		no amp	no amp	no amp	no amp	no amp
no amp =	no amplification obtained				m= monomorphic	p= polimorphic
unclear =	unscorable pattern				*n= number of accessions used for testing
Journal Name:	Springer Plus
Article:	Mining microsatellites in Prunus persica genome: development of new long-core microsatellite markers for efficient genetic analyses and fingerprinting in five Prunus species.
Authors:	Maria Teresa Dettori(1), Sabrina Micali(1), Jessica Giovinazzi(1), Simone Scalabrin(2), Ignazio Verde(1), Guido Cipriani(3)
Corresponding Authors:
Maria Teresa Dettori email mariateresa.dettori@entecra.it
Guido Cipriani email guido.cipriani@uniud.it
